# Supplementary material for: BCG Moreau Vaccine Safety Profile and NK Cells—Double Protection Against Disseminated BCG Infection in Retrospective Study of BCG Vaccination in 52 Polish Children with Severe Combined Immunodeficiency
Source: J Clin Immunol. 2019 Nov 20;40(1):138–46. doi: 10.1007/s10875-019-00709-1 (PMC7082382; doi:10.1007/s10875-019-00709-1)
Supplement: Supplementary file 1 — (DOCX 26 kb) [file 10875_2019_709_MOESM1_ESM.docx]

<?xml version='1.0' encoding='UTF-8'?>
<!DOCTYPE JobSheet PUBLIC "-//Springer-Verlag//DTD A++ V2.4//EN" "http://devel.springer.de/A++/V2.4/DTD/A++V2.4JobSheetV2.4.1.dtd">
<JobSheet JobSheetDate="2019-10-15 13:41:02" Supplier="FullServiceVendor" ObjectID="090225498245fc83" Version="2.4.1">
<ArticleJobSheet>
<PublisherInfo>
<PublisherName>Springer US</PublisherName>
<PublisherLocation>New York</PublisherLocation><PublisherImprintName>Springer</PublisherImprintName>
</PublisherInfo>
<JournalInfo JournalProductType="ArchiveJournal" NumberingStyle="Unnumbered" OutputMedium="All">
<JournalID>10875</JournalID><JournalDOI>10.1007/10875.1573-2592</JournalDOI>
<JournalPrintISSN>0271-9142</JournalPrintISSN>
<JournalElectronicISSN>1573-2592</JournalElectronicISSN>
<JournalSPIN>30932623</JournalSPIN>
<JournalTitle>Journal of Clinical Immunology</JournalTitle>
<JournalSubTitle>International Journal of Inborn Errors of Immunity and Related Diseases</JournalSubTitle>
<JournalAbbreviatedTitle>J Clin Immunol</JournalAbbreviatedTitle>
<JournalSubjectGroup>
<JournalSubject Type="Primary" Code="SCB">Biomedicine</JournalSubject>
<JournalSubject Type="Secondary" Code="SCB14000" Priority="1">Immunology</JournalSubject>
<JournalSubject Type="Secondary" Code="SCH33096" Priority="2">Infectious Diseases</JournalSubject>
<JournalSubject Type="Secondary" Code="SCH33002" Priority="3">Internal Medicine</JournalSubject>
<JournalSubject Type="Secondary" Code="SCB16003" Priority="4">Medical Microbiology</JournalSubject><SubjectCollection Code="SC3">Biomedical and Life Sciences</SubjectCollection>
</JournalSubjectGroup>
</JournalInfo>
<ArticleInfo ArticleType="OriginalPaper" ContainsESM="Yes" NumberingStyle="Unnumbered" TocLevels="0" OutputMedium="All" Language="En">
<ArticleID>709</ArticleID>
<ArticleDOI>10.1007/s10875-019-00709-1</ArticleDOI>
<ArticleTitle Language="En">BCG Moreau Vaccine Safety Profile and NK Cells - Double Protection against disseminated BCG infection in Retrospective Study of BCG Vaccination in 52 Polish Children with Severe Combined Immunodeficiency.</ArticleTitle>
<ArticleCategory>Original Article</ArticleCategory>
<ArticleHistory>
<RegistrationDate>
<Year>2019</Year>
<Month>10</Month>
<Day>14</Day></RegistrationDate>
<Received>
<Year>2019</Year>
<Month>2</Month>
<Day>22</Day></Received>
<Accepted>
<Year>2019</Year>
<Month>10</Month>
<Day>14</Day></Accepted>
</ArticleHistory>
<ArticleCopyright>
<CopyrightHolderName>Springer Science+Business Media, LLC, part of Springer Nature</CopyrightHolderName><CopyrightYear>2019</CopyrightYear>
</ArticleCopyright>
</ArticleInfo>
<AuthorGroup>
<Author ORCID="http://orcid.org/0000-0002-0125-266X">
<AuthorName DisplayOrder="Western">
<Prefix>Professor</Prefix>
<GivenName>Ewa</GivenName>
<FamilyName>Bernatowska</FamilyName>
</AuthorName>
<Contact>
<Phone>+48-509-099-833</Phone>
<Fax>+48-22-815-18-39</Fax>
<Email>ewa.bernatowska@gmail.com</Email>
</Contact>
</Author>
</AuthorGroup>
<ProductionInfo>
<SPACEInfo PublicationObjectID="090225498245fc83"/>
<ManuscriptInfo>
<EditorialManuscriptNumber>JOCI-D-19-00054R3</EditorialManuscriptNumber><ElectronicDelivery Delivery="Complete"/><PostalDelivery Delivery="None"/>
</ManuscriptInfo>
<ProductionEditor>
<ProductionEditorName>
<GivenName>Aila</GivenName>
<FamilyName>Nuique</FamilyName>
</ProductionEditorName>
<Contact>
<Email>aila.asejo@springer.com</Email>
</Contact>
</ProductionEditor>
<ContactPerson>
<ContactPersonName>
<GivenName>Robert</GivenName>
<FamilyName>Maged</FamilyName></ContactPersonName>
<Contact>
<Email>robert.maged@springer.com</Email>
</Contact></ContactPerson>
<TechnicalInfo><TitleUpperCase Letters="InitialLetters"/>
<AuthorInformationStyle Biography="No" Photograph="No" CapturePrefix="No"/>
<HistoryStyle Accepted="Yes" Received="Yes" Revised="No"/><AbstractInDocumentLanguage Type="Desired"/><StructuredAbstract Type="Permitted"/><KeywordsInDocumentLanguage Type="Desired"/>
<BibliographyStyle Type="Vancouver"/>
<CitationStyle Type="Numbered"/>
<Typesetting Layout="Large" RunningHead="Standard" LogoOnFirstPage="No"/>
<TextSpecifications GutterMargin="18 mm" HeadMargin="12 mm" Bleeds="None" TypeareaHeight="251.5 mm" TypeareaWidth="174 mm" PaperStock="Coated Matt"/>
<ColorSpecifications LayoutColorCount="1">
<LayoutColorName>Black</LayoutColorName></ColorSpecifications>
<FormatTrimSize TrimWidthMm="210" TrimHeightMm="279" TrimWidthInch="8.25" TrimHeightInch="10.875">210 x 279 mm</FormatTrimSize><FixedArticleStructure Type="No"/>
</TechnicalInfo><DiscreteObjectTechnicalInfo ContainsColorImages="No" ColorInPrint="No"/>
<WorkflowInfo TaskType="PrepareContent">
<Priority Level="Standard"/>
<Deadline><OnlineFirstDeadline>
<Year>2019</Year>
<Month>11</Month>
<Day>6</Day></OnlineFirstDeadline></Deadline>
<Supplier><FullServiceVendor>
<CompanyName>SPI Publisher Services</CompanyName>
<Contact>
<Street>Pascor Drive, SPI Building</Street>
<City>Manila</City>
<Country>Philippines</Country>
<Email>spispringer@spi-global.com</Email>
</Contact>
<ContactPerson>
<ContactPersonName>
<GivenName>Laura</GivenName>
<FamilyName>Matienzo</FamilyName></ContactPersonName></ContactPerson><CopyEditing Category="2"/>
<FilesToSupplier>
<ContentFiles>
<File><Archive Content="Manuscript" FileRef="JOCI-D-19-00054.zip" ObjectID="09022549824478cd"/></File>
</ContentFiles>
</FilesToSupplier><Deliverables>
<DeliverablesForDiscreteObjects AuthorFeedbackPDF="No" CopyrightTransfer="No" CorrectionSheet="IfApplies" DeltaPDF="Yes" eBookPDF="No" EpsilonPDF="No" Manuscript="No" OffprintOrder="No" OnlineMediaObjects="IfApplies" OnlinePDF="Yes" OpenAccessStatement="No" PeerReviewPDFs="No" Pit-Stop-Reports="Yes" PrintMediaObjects="No" PrintPDF="No" PRS-Metadata="No" ReferencePDF="Yes" TEX="No" XMLWithBody="Yes" XMLWithBodyRefsOnly="No"/></Deliverables>
<FilesToPublisher>
<ContentFiles>
<File><AplusplusRootFile FileRef="10875_2019_709_Article.xml"/></File>
<File><RenditionItem FileRef="10875_2019_709_OnlinePDF.pdf" TargetType="OnlinePDF"/></File>
<File><WorkItem FileRef="10875_2019_709_ReferencePDF.pdf" ItemType="ReferencePDF"/></File>
<File><WorkItem FileRef="10875_2019_709_PitStopReport_OnlinePDF.pdf" ItemType="Pit-Stop-Report"/></File>
<File><WorkItem FileRef="10875_2019_709_DeltaPDF.pdf" ItemType="DeltaPDF"/></File>
<File>
<MediaObject><DataObject FileRef="10875_2019_709_MOESM1.docx"/></MediaObject></File>
</ContentFiles>
</FilesToPublisher>
</FullServiceVendor>
</Supplier>
</WorkflowInfo>
</ProductionInfo>
</ArticleJobSheet>
</JobSheet>
